# Supplementary material for: Tuning the Anthranilamide Peptidomimetic Design to Selectively Target Planktonic Bacteria and Biofilm
Source: Antibiotics (Basel). 2023 Mar 15;12(3):585. doi: 10.3390/antibiotics12030585 (PMC10044445; doi:10.3390/antibiotics12030585)
Supplement: Supplementary file 1 [file antibiotics-12-00585-s001.zip]

Archive with 1 entries (1 files):
- antibiotics-2264288-supplementary.pdf
